# Supplementary material for: Targeting the angiopoietin-like protein 3/8 complex with a monoclonal antibody in patients with mixed hyperlipidemia: a phase 1 trial
Source: Nat Med. 2025 Jul 10;31(8):2632–9. doi: 10.1038/s41591-025-03830-4 (PMC12353791; doi:10.1038/s41591-025-03830-4)
Supplement: Supplementary file 3 — Statistical source data for Figs. 1–5 and Extended Data Figs. 2–5. [file 41591_2025_3830_MOESM3_ESM.xlsx]

## Sheet: Figure 1
Figure 1a	LY3475766 PK
Time (days)	Placebo		10 mg IV		30 mg IV		100 mg SC		300 mg SC		600 mg SC
	Mean	SEM	Mean	SEM	Mean	SEM	Mean	SEM	Mean	SEM	Mean	SEM
0	0	0	0	0	0	0	0	0	0	0	0	0
3	18.6	12.2	22.3	18.19	44	20.94	187	41.7	510.8	64.14	789.7	129.19
8	17.7	16.23	15.2	21.19	92.5	34.92	45.2	26.32	456.5	72.34	881.3	177.8
15	10.5	17.52	40.3	26.49	1.2	18.85	21.9	22.69	175	41.22	846.4	176.15
29	5.8	15.9	12.2	21.12	-4	17.82	18.3	21.96	46.9	27.27	67.7	31.11
57	22	15.94	21.6	17.89	9.3	15.73	89.3	62.12	30.8	19.03	-12.2	13.61
85	40.9	19.27	43.3	22.61	-6.4	26.19			51.6	16.9	-11.9	13.61
Figure 1b	ANGPTL3/8 conc.
Time (days)	10 mg IV		30 mg IV		100 mg SC		300 mg SC		600 mg SC
	Mean	SEM	Mean	SEM	Mean	SEM	Mean	SEM	Mean	SEM
0.020833	2.70972	0.132413	7.97511	0.29893
0.041667					0.108087	0.025048	0.190583	0.104312	0.249397	0.222525
0.0625	2.64451	0.141389	8.08563	0.309345
0.25					0.637176	0.233031	1.60546	0.745341	6.74747	2.19822
0.270833	1.80524	0.138727	6.804	0.246183
2			0.972767	0.418763
2					0.830526	0.869717	8.1663	2.68064	38.6808	3.45381
7							6.10189	2.4242	38.9684	5.29873
14							0.565061	0.570623	14.3024	5.30549
28									0.32348	0.616072

## Sheet: Figure 2
Figure 2
	Mean	SEM
Triglycerides	-69.9	4.68
Remnant cholesterol	-84.4	10.15
LDL-C	-36.5	4.57
Non-HDL-C	-37.2	4.07
Apoliprotein B	-31.4	3.19
HDL-C	21.2	6.45

## Sheet: Figure 3
Figure 3a	Triglycerides
Time (days)	Placebo		10 mg IV		30 mg IV		100 mg SC		300 mg SC		600 mg SC
	Mean	SEM	Mean	SEM	Mean	SEM	Mean	SEM	Mean	SEM	Mean	SEM
0	0	0	0	0	0	0	0	0	0	0	0	0
2	-5.2	6.79	-20.4	8.14	-57	4.51	-59.4	4.12	-55.2	3.21	-59.6	4.08
3	-1.1	7.44	6.7	11.47	-49.2	5.59	-55.7	4.72	-58.7	3.11	-65.5	3.67
4	-10.3	10.15	15.7	17.92	-21.9	12.23	-43.4	8.74	-63.2	4.01	-69.8	4.65
8	1.8	12.04	-9	14.21	-1.1	15.61	-38.1	9.62	-64.6	3.89	-69.9	4.68
15	16.7	13.04	-15.2	11.72	20.2	16.86	-16.7	11.46	-51.8	5.42	-62.3	5.18
22	7.6	14.78	-0.4	17.22	6	18.5	-12.9	15.01	-12.5	12.57	-35.1	11.16
29	6.9	13.19	-6.4	14.24	-2.3	15.04	-14.8	12.9	3	15.18	-18.1	12.38
43	-4.1	10.55	-18.9	10.68	16.7	15.62	-21.3	12.17	11.3	13.96	7.2	14.02
57	1.2	14.1	-17.8	12.99	-3.7	15.38	62.3	56.58	-16.6	12.47	-10.2	14.11
85	9.3	14.95	9	17.59	-10	23.81			5.1	11.95	13	18.14
Figure 3b	Remnant Cholesterol
Time (days)	Placebo		10 mg IV		30 mg IV		100 mg SC		300 mg SC		600 mg SC
	Mean	SEM	Mean	SEM	Mean	SEM	Mean	SEM	Mean	SEM	Mean	SEM
0	0	0	0	0	0	0	0	0	0	0	0	0
3	-4.3	15.23	8.1	24.44	-45.1	13.22	-77.8	5	-57.2	7.17	-45.1	12.49
8	-6	19.56	-28.7	19.3	7.2	30.33	-23.6	20.59	-56.2	8.66	-66.9	8.99
15	9.1	70.67	-31.6	53.94	28	101.51	-12.6	68.85	-84.4	10.15	-48.3	40.81
29	-12.9	15.12	-15.9	18.44	7.9	25.57	0.6	21.93	9.8	22.51	-5.8	20.78
57	-12.2	20.38	-46.6	14.68	12.1	32.18	112.6	120.73	-7.4	22.66	5.7	29.18
85	1.6	19.07	-9.7	20.14	53.2	52.64			3.1	17.05	41.7	31.78
Figure 3c	Apo C-III
Time (days)	Placebo		10 mg IV		30 mg IV		100 mg SC		300 mg SC		600 mg SC
	Mean	SEM	Mean	SEM	Mean	SEM	Mean	SEM	Mean	SEM	Mean	SEM
0	0	0	0	0	0	0	0	0	0	0	0	0
2	-5.5	3.02	-22.5	3.5	-30.4	3.36	-33.7	3.03	-30	2.28	-29	3.24
3	-5.8	3.37	-9.8	4.57	-31.6	3.65	-33.5	3.4	-37.9	2.26	-38.3	3.15
4	-3.1	4.7	-4	6.45	-21.3	5.45	-35.9	4.32	-42.9	2.73	-45.8	3.65
8	0	7.88	-16.5	8.76	-6.8	9.91	-32	7.15	-48.8	3.82	-52.1	5.04
15	7.1	7.72	-16.7	7.33	23.2	11.04	-21.1	6.97	-42.2	4.16	-47.7	4.62
22	0.8	8.6	-2.2	10.23	2.3	10.83	-11.4	9.28	-13.6	7.72	-34.2	6.89
29	2.9	7.07	-11.5	7.43	0.1	8.57	-9.9	7.59	-7.3	7.43	-20.6	6.68
43	-4.4	7.48	-3.4	9.18	22	11.77	-6.3	10.76	-6.8	7.74	-9.4	8.62
57	2.7	10.28	-16.9	9.48	1.9	11.75	12.8	27.7	-21.6	8.13	-6.2	11.39
85	10.4	8.46	-3.4	8.86	-8.6	12.03			-6.3	6.11	-5.9	8.66

## Sheet: Figure 4
Figure 4a	LDL-C
Time (days)	Placebo		10 mg IV		30 mg IV		100 mg SC		300 mg SC		600 mg SC
	Mean	SEM	Mean	SEM	Mean	SEM	Mean	SEM	Mean	SEM	Mean	SEM
0	0	0	0	0	0	0	0	0	0	0	0	0
2	4.4	2.69	5.6	3.85	14.1	4.24	4.9	3.82	11.7	2.88	3.6	3.81
3	5	3.61	-2.5	4.73	6.5	5.23	-0.2	4.84	9.5	3.76	-2.6	4.75
4	3.2	4.98	-7.1	6.22	-0.3	6.71	-2.2	6.55	3.7	4.91	-8.7	6.13
8	-1.5	5.73	-5.6	7.34	-8.7	7.13	-13.1	6.76	-7.2	5.11	-17.9	6.4
15	-6.8	5.44	-4.7	6.84	-3.8	6.94	-15	6.1	-21.5	4.6	-36.5	4.57
22	-11.1	4.84	-5.8	6.15	-3.3	6.35	-17.2	5.4	-10.8	5.18	-23.3	5.02
29	-3.9	5.38	-9.3	6.32	-9.2	6.37	-5.8	6.57	-10.9	5.51	-8.1	6.42
43	-1.9	9.81	3.3	12.27	-3.1	11.54	-5.1	13.96	10	11.94	-7.9	10.94
57	-1	5.77	-2.7	6.26	-3.7	6.24	-5.2	13.55	-1.1	6.22	-5.2	6.12
85	5.1	6.13	-6.3	6.3	7.1	11.9			1.4	4.82	-6.7	6.29
Figure 4b	non-HDL-C
Time (days)	Placebo		10 mg IV		30 mg IV		100 mg SC		300 mg SC		600 mg SC
	Mean	SEM	Mean	SEM	Mean	SEM	Mean	SEM	Mean	SEM	Mean	SEM
0	0	0	0	0	0	0	0	0	0	0	0	0
2	2.8	2.47	-4.2	3.26	3.5	3.63	-6.7	3.17	-4.2	2.32	-5.3	3.23
3	3.9	3.22	-3.1	4.25	2.5	4.58	-10.9	3.91	-5.8	2.93	-9.8	3.96
4	1.7	4.48	-3.3	5.95	1	6.27	-7.1	5.71	-10.3	3.91	-15.2	5.22
8	-0.4	5.33	-7.1	6.63	-1.8	7.06	-14.7	6.09	-19.1	4.09	-22.6	5.52
15	-3.5	5.03	-9.9	5.83	12.7	7.35	-14.6	5.53	-27.7	3.77	-37.2	4.07
22	-10.6	4.76	-6.5	6.11	5.4	6.95	-15.3	5.53	-13.5	4.8	-16	5.49
29	-4.7	4.78	-10.9	5.61	-3.1	6.16	-4.8	6	-6.5	5.14	-5.1	5.98
43	-0.3	9.38	-5	10.3	6.5	11.58	-17.3	10.81	3.1	11.04	0.3	10.87
57	-1.7	4.81	-9.1	5.03	3.6	5.81	-1.6	10.83	-3.9	5.05	-0.6	5.51
85	2.2	5.43	-6.3	5.95	12.4	11.29			-1.8	4.42	4.2	6.62
Figure 4c	Apo B
Time (days)	Placebo		10 mg IV		30 mg IV		100 mg SC		300 mg SC		600 mg SC
	Mean	SEM	Mean	SEM	Mean	SEM	Mean	SEM	Mean	SEM	Mean	SEM
0	0	0	0	0	0	0	0	0	0	0	0	0
2	2.7	1.85	-1.5	2.52	4.6	2.75	1.9	2.61	2.9	1.88	-1.9	2.53
3	4.1	2.7	-0.5	3.65	4.5	3.89	-2.5	3.58	0.3	2.62	-7.7	3.4
4	5.1	3.29	-2.6	4.28	0.2	4.44	-9.2	3.99	-3.6	3	-13.6	3.8
8	-1.6	4.09	-3.7	5.32	-4.4	5.32	-13.6	4.78	-13	3.41	-19	4.49
15	-3	3.71	-8.9	4.23	3.5	4.85	-12.6	4.06	-21.3	3.03	-31.4	3.19
22	-9.5	3.6	-5.7	4.49	-0.7	4.77	-11.4	4.22	-9.6	3.86	-20.4	3.8
29	-3.3	3.79	-7.7	4.41	-1.8	4.72	-1.9	4.69	-4.4	4.27	-7	4.45
43	-0.6	7.97	-1.4	9.08	5.3	9.72	-2.5	10.91	5.5	9.95	-4	8.84
57	0.2	3.92	-6.1	4.1	1.1	4.45	7	10.22	-1.5	4.12	1.2	4.74
85	6.7	4.35	-6	4.24	10.1	9.25			0.1	3.2	-1.5	4.45

## Sheet: Figure 5
Figure 5a	HDL-C
Time (days)	Placebo		10 mg IV		30 mg IV		100 mg SC		300 mg SC		600 mg SC
	Mean	SEM	Mean	SEM	Mean	SEM	Mean	SEM	Mean	SEM	Mean	SEM
0	0	0	0	0	0	0	0	0	0	0	0	0
2	-0.9	1.96	0.7	2.82	26.9	3.61	8	3.09	12.5	2.21	9.6	3.06
3	-1.6	2.97	-8	3.93	24.6	5.37	10.4	4.77	17.8	3.56	12.8	4.83
4	-0.8	3.24	-13.2	3.88	15	5.18	8.4	4.89	16.3	3.67	14.3	5.11
8	-3.9	3.73	-4.8	4.84	7.3	5.48	-3.9	4.92	14.8	4.12	14.8	5.84
15	-4.3	4.02	-4	5.11	9.8	5.87	-9.1	4.87	10.4	4.64	21.2	6.45
22	-3.2	5.01	-0.4	6.55	12.7	7.43	-12.1	5.8	10.3	5.97	11.5	7.33
29	-0.4	4.33	-4.4	5.29	7.7	5.98	-6	5.22	9	5.48	3.5	5.72
43	-1.5	4.57	2.8	5.74	13.9	6.39	-4.9	6.22	6.8	5.53	-7.3	5.18
57	-0.7	4.2	3.6	5.01	12.2	5.46	-14.9	8.34	3.2	4.62	-0.9	4.79
85	0.9	6.75	2.3	8.18	11.1	14.08			3.7	5.86	-2.1	7.82
Figure 5b	Apo A-I
Time (days)	Placebo		10 mg IV		30 mg IV		100 mg SC		300 mg SC		600 mg SC
	Mean	SEM	Mean	SEM	Mean	SEM	Mean	SEM	Mean	SEM	Mean	SEM
0	0	0	0	0	0	0	0	0	0	0	0	0
2	-1.2	1.52	-3.2	2.09	5.4	2.39	-2.3	2.17	-2.8	1.49	-3	2.11
3	-1.9	2.04	-4.5	2.75	6.4	3.16	-4.1	2.81	-3.7	1.97	-3.7	2.79
4	-1.4	2.58	-6.6	3.34	5.4	3.84	-8.5	3.3	-5	2.41	-7.1	3.33
8	-2.7	3.05	-6.6	3.99	4.3	4.52	-11.8	3.8	-6	2.85	-6.1	4.03
15	-1.3	2.88	-4.8	3.55	11.5	4.23	-9.8	3.5	-6.4	2.72	3.6	3.87
22	-4.3	3.64	0.1	4.82	10.5	5.37	-10	4.36	-2.4	3.69	4.3	5.02
29	-0.4	2.89	-4.5	3.43	7.3	3.93	-4.7	3.46	2.5	3.43	2.3	3.69
43	-2.2	3.52	-1	4.59	13.4	4.93	-4.9	4.82	-0.6	4.04	-8.1	3.95
57	5.1	4.14	1	4.56	7.4	4.91	-3.9	9.55	-4.3	3.96	-6.2	4.56
85	-1.9	4.63	0.4	5.98	7.2	8.5			-1.8	4.14	-6.6	5.57

## Sheet: eFigure 2
Extended Figure 2a	ANGPTL4/8 conc.
Time (days)	Placebo		100 mg SC		300 mg SC		600 mg SC
	Mean	SEM	Mean	SEM	Mean	SEM	Mean	SEM
0	0	0	0	0	0	0	0	0
4	0.2	15.55	-8	12.66	-0.8	9.76	-11.1	12.26
8	7.6	14.93	1	12.33	4.1	9.12	-15.8	10.3
15	27.1	25.91	5.4	19.28	15.3	16.35	0.5	18.4
22	12.5	22.84	-22.1	14.2	20.5	19.67	-13.3	15.81
29	30.6	24.03	-7	14.78	44.6	19.31	3.2	16.41
Extended Figure 2b	ANGPTL3 conc.
Time (days)	Placebo		100 mg SC		300 mg SC		600 mg SC
	Mean	SEM	Mean	SEM	Mean	SEM	Mean	SEM
0	0	0	0	0	0	0	0	0
4	-3.3	5.58	17.7	5.94	24.7	4.93	38.4	7.14
8	5.1	7.86	11.9	7.13	17.3	5.83	26.5	8.46
15	2	10.45	-1.8	8.4	14.2	8.87	35.3	12.39
22	-1	8.02	0	6.85	-2.4	6.31	25	9.05
29	-5.3	9.73	-5.8	7.51	6.4	8.32	12.1	9.54

## Sheet: eFigure 3
Extended Figure 3a	Apo A-II
Time (days)	Placebo		100 mg SC		300 mg SC		600 mg SC
	Mean	SEM	Mean	SEM	Mean	SEM	Mean	SEM
0	0	0	0	0	0	0	0	0
4	1.5	3.14	-5.8	2.72	-3.7	2.53	-2.3	2.8
8	-9.4	5.62	-8.3	5.21	-9.5	4.74	-7.9	5.23
15	-7.9	4.55	-12.6	3.97	-12.9	3.64	-2	4.45
22	-7.4	3.2	-13.4	2.78	-5.4	2.77	2	3.26
29	-11.2	3.83	-9	3.52	-3.4	3.49	1.9	3.92
Extended Figure 3b	Apo A-IV
Time (days)	Placebo		100 mg SC		300 mg SC		600 mg SC
	Mean	SEM	Mean	SEM	Mean	SEM	Mean	SEM
0	0	0	0	0	0	0	0	0
4	10	8.53	-12	6.3	-8.7	6.14	-4.9	6.75
8	-6	7.16	-6.4	6.58	-15.4	5.6	-20.6	5.54
15	11	10.42	1.4	8.75	7	8.64	11.2	9.55
22	17.7	8.55	7.4	7.22	-2.5	6.17	11	7.39
29	13.2	12.02	15.8	10.13	13.8	9.98	2.4	8.91
Extended Figure 3c	Apo C-I
Time (days)	Placebo		100 mg SC		300 mg SC		600 mg SC
	Mean	SEM	Mean	SEM	Mean	SEM	Mean	SEM
0	0	0	0	0	0	0	0	0
4	2.9	5.95	-16.1	4.52	-18.6	3.99	-11.7	4.65
8	0.2	8.55	-14.7	6.71	-24.4	5.46	-16.9	6.47
15	0.8	6.07	-14.9	4.77	-26.4	3.76	-10.7	4.9
22	2.5	6.51	-14.4	5.06	-15.1	4.57	-6.3	5.42
29	-3.8	5.48	-10.7	4.4	-7.9	4.32	-8.1	4.4
Extended Figure 3d	Apo C-II
Time (days)	Placebo		100 mg SC		300 mg SC		600 mg SC
	Mean	SEM	Mean	SEM	Mean	SEM	Mean	SEM
0	0	0	0	0	0	0	0	0
4	8.5	7.77	-27.7	4.73	-38.2	3.74	-32.5	4.41
8	0.7	8.97	-25.8	6.04	-49	3.85	-41.2	4.78
15	-3.7	7.75	-15.8	6.19	-48.5	3.51	-50.5	3.64
22	3.5	8.57	-11.3	6.71	-26	5.19	-33.9	5
29	-9.1	7.82	-16.6	6.04	-14.7	6.04	-20.9	5.72
Extended Figure 3e	Apo E
Time (days)	Placebo		100 mg SC		300 mg SC		600 mg SC
	Mean	SEM	Mean	SEM	Mean	SEM	Mean	SEM
0	0	0	0	0	0	0	0	0
4	10.6	9.82	-10.9	7.24	-19.6	6.03	-8.7	7.39
8	8.1	11.91	-11.9	8.86	-20.8	7.36	-6.7	9.37
15	-0.5	8.25	-16	6.37	-28.8	4.98	-13.5	6.54
22	-0.7	9.07	-18.1	6.85	-15.7	6.5	-12.9	7.26
29	-6.3	8.41	-9.4	6.66	-2.1	7.13	-10.4	6.56

## Sheet: eFigure 4
Extended Figure 4
	Day 15		Day 22
	Mean	SEM	Mean	SEM
LY 100 mg SC	-4.8	11.24	-5.6	7.88
LY 300 mg SC	-15.3	10.19	-9.4	7.29
LY 600 mg SC	-29.5	11.31	-26.8	7.98

## Sheet: eFigure 5
Extended Figure 5a	Global Efflux
	Day 15		Day 22
	Mean	SEM	Mean	SEM
LY 100 mg SC	-4.8	11.24	-5.6	7.88
LY 300 mg SC	-15.3	10.19	-9.4	7.29
LY 600 mg SC	-29.5	11.31	-26.8	7.98
Extended Figure 5b	ABCA1 Efflux
	Day 15		Day 22
	Mean	SEM	Mean	SEM
LY 100 mg SC	-17.8	10.79	-13	8
LY 300 mg SC	-29.4	9.73	3.8	7.35
LY 600 mg SC	-26.3	11.53	-20.6	8.73
Extended Figure 5c	non-ABCA1 Efflux
	Day 15		Day 22
	Mean	SEM	Mean	SEM
LY 100 mg SC	-9.9	7.56	-8.4	7.98
LY 300 mg SC	-3.3	7.17	5.7	7.82
LY 600 mg SC	18.4	8.72	14.5	9.4
